# Supplementary material for: Use of administrative data for evaluating trends in medically-attended Lyme disease, Manitoba, Canada, 2010–2021
Source: PLoS One. 2026 Apr 13;21(4):e0342260. doi: 10.1371/journal.pone.0342260 (PMC13075671; doi:10.1371/journal.pone.0342260)
Supplement: S2 File — (XLSX) [file pone.0342260.s002.xlsx]

## Sheet: S11 Table
	S11 Table. Lyme disease case identification; inclusion & exclusion criteria
	Step	Criteria	Cohort Selection Criteria	N excluded	N	% remaining
	1	Inclusion	Individuals identified as a Lyme disease case in the Manitoba databases between January 1, 2010 to December 31, 2021 by one of the case finding algorithms1		2976	1
			Primary algorithm			N/A
		ED cases selection	a. Patients in Manitoba with ≥1 Lyme disease ICD-10-CA diagnosis code in EDIS; AND	N/A	176
			b. Patients with ≥7 days of dispensed antibiotics within ±30 days of Lyme disease diagnosis code	21	155
		Hospitalized cases selection	Patients in Manitoba with ≥1 Lyme disease ICD-10-CA diagnosis code in DAD	N/A	61
			> Patients meet the primary algorithm definition (Hospitalized cases or ED cases)	N/A	216
			> Patients indexed on the primary algorithm	29	187
			Primary care adapted algorithm
		Primary care cases selection	Patients in Manitoba with ≥1 Lyme disease ICD-9 diagnosis code in MC/MS; AND	N/A	4024
			Patients with ≥7 days of dispensed antibiotics within ±30 days of Lyme disease diagnosis code	1426	2598
			> Patients meet the primary care adapted algorithm definition	N/A	2598
			> Patients indexed on the primary care adapted algorithm	215	2383
			Serology-based algorithm
		Serology cases selection	Patients have relevant Lyme disease positive reactive laboratory tests	N/A	520
			> Patients meet the serology algorithm definition	N/A	520
			> Patients indexed on the serology algorithm	114	406
	2	Exclusion	Patients without information on key demographics (e.g., sex, age)	0	2976	1
	3	Exclusion	Patient aged ≥105 years at index	0	2976	1
	4	Exclusion	Death occurring at index	0	2976	1
			Incidence Analysis Set		2976	1
	5	Exclusion	Lacking 12-months worth of follow-up data pre or post index date in the administrative database	64	2912	0.978
			Longitudinal Analysis Set		2912	0.978
	6	Exclusion	Index date was between March 2, 2020 and December 31, 2021	595	2317	0.7786
			Sensitivity Analysis Set		2317	0.7786
	Notes:
	1 Individuals were indexed on the earliest date they identify as a case by any of the Lyme disease case finding algorithms between January 1 2010 and December 31 2021. Individuals weren't re-indexed if they meet the definitions of case finding algorithms more than once during the selection period.
	Abbreviations:
	N/A, Not applicable; EDIS, Emergency Department Information System; DAD, Discharge Abstract Database; MC/MS, Medical Claims/Medical Services

## Sheet: S12 Table
	S12 Table. Annual incidence of Lyme disease cases from January 1, 2010 to December 31, 2021, Incidence analysis set
		Category	Measure	2010	2011	2012	2013	2014	2015	2016	2017	2018	2019	2020	2021
		All cases	Number of Lyme disease cases	104 (3.39 %)	104 (3.49 %)	160 (5.38 %)	208 (6.99 %)	214 (7.19 %)	242 (8.13 %)	268 (9.01 %)	318 (10.69 %)	357 (12.00 %)	394 (13.24 %)	333 (11.19 %)	274 (9.21 %)
			Incidence per 100,000 population	8.37	8.24	12.48	15.99	16.26	18.18	19.83	23.25	26.06	28.49	23.96	19.35
	Indexing algorithm	Primary algorithm (inpatient + ED)	Number of Lyme disease cases	*1-5	*1-5	7 (4.38 %)	*1-5	8 (3.74 %)	19 (7.85 %)	14 (5.22 %)	16 (5.03 %)	26 (7.28 %)	34 (8.63 %)	29 (8.71 %)	26 (9.49 %)
			Incidence per 100,000 population	*	*	0.55	*	0.61	1.43	1.04	1.17	1.9	2.46	2.09	1.84
		Primary care adapted algorithm	Number of Lyme disease cases	88 (84.62 %)	93 (89.42 %)	133 (83.13 %)	170 (81.73 %)	176 (82.24 %)	193 (79.75 %)	213 (79.48 %)	266 (83.65 %)	272 (76.19 %)	297 (75.38 %)	264 (79.28 %)	218 (79.56 %)
			Incidence per 100,000 population	7.08	7.37	10.37	13.07	13.37	14.5	15.76	19.45	19.86	21.48	18.99	15.4
		Serology-based algorithm	Number of Lyme disease cases	*11-15	*6-10	20 (12.50 %)	*33-37(S)	30 (14.02 %)	30 (12.40 %)	41 (15.30 %)	36 (11.32 %)	59 (16.53 %)	63 (15.99 %)	40 (12.01 %)	30 (10.95 %)
			Incidence per 100,000 population	*	*	1.56	*	2.28	2.25	3.03	2.63	4.31	4.56	2.88	2.12
	Sex	Females	Number of Lyme disease cases	57 (54.81 %)	47 (45.19 %)	73 (45.63 %)	91 (43.75 %)	92 (42.99 %)	111 (45.87 %)	132 (49.25 %)	155 (48.74 %)	167 (46.78 %)	174 (44.16 %)	158 (47.45 %)	133 (48.54 %)
			Incidence per 100,000 population	9.07	7.37	11.28	13.88	13.88	16.57	19.41	22.54	24.22	25	22.58	18.69
		Males	Number of Lyme disease cases	47 (45.19 %)	57 (54.81 %)	87 (54.38 %)	117 (56.25 %)	122 (57.01 %)	131 (54.13 %)	136 (50.75 %)	163 (51.26 %)	190 (53.22 %)	220 (55.84 %)	175 (52.55 %)	141 (51.46 %)
			Incidence per 100,000 population	7.66	9.14	13.7	18.13	18.67	19.81	20.26	23.97	27.93	32.03	25.34	20.03
	Age groups (years)	≤10	192 (6.59 %)	7 (6.73 %)	10 (9.62 %)	11 (6.88 %)	21 (10.10 %)	28 (13.08 %)	26 (10.74 %)	42 (15.67 %)	42 (13.21 %)	33 (9.24 %)	49 (12.44 %)	51 (15.32 %)	22 (8.03 %)
			Incidence per 100,000 population	4.08	5.72	6.2	11.65	15.3	13.98	22.13	21.85	17.1	25.32	26.56	11.41
		11 - 20	Number of Lyme disease cases	7 (6.73 %)	9 (8.65 %)	14 (8.75 %)	13 (6.25 %)	17 (7.94 %)	15 (6.20 %)	20 (7.46 %)	19 (5.97 %)	30 (8.40 %)	23 (5.84 %)	18 (5.41 %)	17 (6.20 %)
			Incidence per 100,000 population	4.08	5.25	8.14	7.59	9.96	8.84	11.76	11.1	17.93	13.63	10.6	9.88
		21 - 30	Number of Lyme disease cases	11 (10.58 %)	7 (6.73 %)	12 (7.50 %)	11 (5.29 %)	14 (6.54 %)	14 (5.76 %)	20 (7.46 %)	29 (9.12 %)	34 (9.52 %)	27 (6.85 %)	25 (7.51 %)	25 (9.12 %)
			Incidence per 100,000 population	6.51	4.02	6.63	5.93	7.41	7.31	10.26	14.75	17.79	14.18	13.19	12.79
		31 - 40	Number of Lyme disease cases	10 (9.62 %)	13 (12.50 %)	20 (12.50 %)	24 (11.54 %)	16 (7.48 %)	27 (11.16 %)	23 (8.58 %)	31 (9.75 %)	43 (12.04 %)	41 (10.41 %)	39 (11.71 %)	36 (13.14 %)
			Incidence per 100,000 population	6.25	7.99	12.11	14.25	9.29	15.35	12.73	16.74	22.84	21.37	20.14	18.15
		41 - 50	Number of Lyme disease cases	21 (20.19 %)	23 (22.12 %)	24 (15.00 %)	22 (10.58 %)	33 (15.42 %)	32 (13.22 %)	34 (12.69 %)	33 (10.38 %)	47 (13.17 %)	43 (10.91 %)	35 (10.51 %)	32 (11.68 %)
			Incidence per 100,000 population	11.8	13.03	13.75	12.73	19.37	18.99	20.17	19.52	27.58	25.04	20.28	18.26
		51 - 60	Number of Lyme disease cases	23 (22.12 %)	18 (17.31 %)	32 (20.00 %)	37 (17.79 %)	51 (23.83 %)	40 (16.53 %)	56 (20.90 %)	60 (18.87 %)	55 (15.41 %)	78 (19.80 %)	53 (15.92 %)	51 (18.61 %)
			Incidence per 100,000 population	13.86	10.57	18.36	20.84	28.33	22.06	30.83	33.23	30.84	44.11	30.33	29.45
		61 - 70	Number of Lyme disease cases	13 (12.50 %)	17 (16.35 %)	23 (14.38 %)	40 (19.23 %)	25 (11.68 %)	54 (22.31 %)	44 (16.42 %)	56 (17.61 %)	61 (17.09 %)	83 (21.07 %)	62 (18.62 %)	52 (18.98 %)
			Incidence per 100,000 population	11.58	14.59	18.95	31.77	19.19	39.92	31.4	38.98	41.61	55.37	40.39	32.87
		71 - 80	Number of Lyme disease cases	*7-11	*1-5	17 (10.63 %)	32 (15.38 %)	19 (8.88 %)	28 (11.57 %)	23 (8.58 %)	40 (12.58 %)	36 (10.08 %)	37 (9.39 %)	40 (12.01 %)	33 (12.04 %)
			Incidence per 100,000 population	*	*	24.83	45.65	26.38	37.79	30.21	50.03	42.46	41.53	42.97	33.85
		≥81	Number of Lyme disease cases	*1-5	*1-5	7 (4.38 %)	8 (3.85 %)	11 (5.14 %)	6 (2.48 %)	6 (2.24 %)	8 (2.52 %)	18 (5.04 %)	13 (3.30 %)	10 (3.00 %)	6 (2.19 %)
			Incidence per 100,000 population	*	*	14.5	16.34	22.5	12.25	12.14	16.15	36	25.6	19.55	11.28
	Clinical stage	Early localized	Number of Lyme disease cases	0 (0.00 %)	0 (0.00 %)	0 (0.00 %)	*1-5	*1-5	*1-5	*1-5	8 (2.52 %)	*1-5	*1-5	*1-5	7 (2.55 %)
			Incidence per 100,000 population	0	0	0	*	*	*	*	0.58	*	*	*	0.49
		Early disseminated	Number of Lyme disease cases	0 (0.00 %)	0 (0.00 %)	0 (0.00 %)	0 (0.00 %)	0 (0.00 %)	*1-5	*1-5	*1-5	*1-5	6 (1.52 %)	6 (1.80 %)	6 (2.19 %)
			Incidence per 100,000 population	0	0	0	0	0	*	*	*	*	0.43	0.43	0.42
		Late disseminated	Number of Lyme disease cases	0 (0.00 %)	*1-5	*1-5	*1-5	*1-5	*1-5	*1-5	*1-5	*1-5	6 (1.52 %)	*1-5	*1-5
			Incidence per 100,000 population	0	*	*	*	*	*	*	*	*	0.43	*	*
		Undefined	Number of Lyme disease cases	104 (100.00 %)	*99-103	*155-159	*198-206	*204-212	*227-239	*253-265	*300-308	*342-354	*380-384	*318-326	*255-260
			Incidence per 100,000 population	8.37	*	*	*	*	*	*	*	*	*	*	*
	Local residential area	Northern	Number of Lyme disease cases	*1-5	*1-5	*1-5	0 (0.00 %)	0 (0.00 %)	*1-5	*1-5	*1-5	*1-5	*1-5	*1-5	*1-5
			Incidence per 100,000 population	*	*	*	0	0	*	*	*	*	*	*	*
		Interlake - Eastern	Number of Lyme disease cases	*11-15	*6-10	*14-18	35 (16.83 %)	27 (12.62 %)	*33-37	*35-39	43 (13.52 %)	57 (15.97 %)	71 (18.02 %)	51 (15.32 %)	36 (13.14 %)
			Incidence per 100,000 population	*	*	*	25.44	19.47	*	*	30.22	39.68	48.75	34.76	24.12
		Prairie Mountain	Number of Lyme disease cases	12 (11.54 %)	19 (18.27 %)	23 (14.38 %)	32 (15.38 %)	32 (14.95%)	36 (14.88 %)	43 (16.04 %)	*35-39	*38-42	*38-42	*31-35	*31-35
			Incidence per 100,000 population	7.27	11.42	13.69	18.88	18.83	21.06	24.95	*	*	*	*	*
		Winnipeg	Number of Lyme disease cases	40 (38.46 %)	44 (42.31 %)	60 (37.50 %)	64 (30.77 %)	83 (38.79 %)	95 (39.26 %)	96 (35.82 %)	148 (46.54 %)	150 (42.02 %)	171 (43.40 %)	139 (41.74 %)	113 (41.24 %)
			Incidence per 100,000 population	5.85	6.33	8.48	8.92	11.41	12.91	12.82	19.5	19.85	22.45	18.21	14.53
		Southern	Number of Lyme disease cases	36 (34.62 %)	30 (28.85 %)	58 (36.25 %)	77 (37.02 %)	72 (33.64 %)	73 (30.17 %)	89 (33.21 %)	87 (27.36 %)	107 (29.97 %)	109 (27.66 %)	107 (32.13 %)	89 (32.48 %)
			Incidence per 100,000 population	20	16.36	31	40.29	37.06	36.92	44.22	42.5	51.44	51.45	49.73	40.34
	Notes:
	Incident Lyme cases were reported by assigning each case to its index year in the study. While incident cases may experience reinfections before the selection period ends, these reinfections were not counted.
	The percentage was calculated as the number of Lyme disease cases for each variable category (e.g. Sex = Female) divided by the total number of cases in a calendar year (e.g. 2010).
	The incidence per 100,000 population was calculated for sex, LHIN, and age group by dividing the number of Lyme disease cases in each category (e.g., sex = female) by the corresponding population of Manitoba for that category (e.g., Manitoba female population) for that particular year.
	The Incidence per 100,000 population was calculated for case algorithm and clinical stage as the number of Lyme disease cases for each variable category (e.g. Clinical stage = early) divided by the entire population of Manitoba for that particular year.
	* As per MCHP SOPs, all values with a count of less than 6 patients were suppressed, along with the second smallest group to prevent back-calculation (i.e., double suppression).
	Abbreviations:
	ED, emergency department.
